# Supplementary material for: SAMD13 serves as a useful prognostic biomarker for hepatocellular carcinoma
Source: Eur J Med Res. 2023 Nov 15;28:514. doi: 10.1186/s40001-023-01347-5 (PMC10648382; doi:10.1186/s40001-023-01347-5)
Supplement: Supplementary file 2 — Additional file 2. Functional and pathway enrichment analysis of SAMD13 on Pathway Commons including molecular function, biological process, and reactome pathway. [file 40001_2023_1347_MOESM2_ESM.xlsx]

## Sheet: Molecular function
Homo sapiens (REF)	upload_1 ( Hierarchy ) NEW! Tips)
GO molecular function complete	#	#	expected	Fold Enrichment	+/-	raw P value	FDR
methyl-CpG binding	25	3	0.03	> 100	+	4.46e-06	0.000951
double-stranded methylated DNA binding	6	2	0.01	> 100	+	3.62e-05	0.00711
cAMP response element binding	17	2	0.02	> 100	+	0.000219	0.0371
promoter-specific chromatin binding	64	5	0.07	67.02	+	1.47e-08	5.54e-06
general transcription initiation factor binding	52	3	0.06	49.49	+	3.5e-05	0.00715
protein N-terminus binding	107	3	0.12	24.05	+	0.000276	0.0437
chromatin binding	594	11	0.69	15.89	+	2.25e-11	1.38e-08
DNA-binding transcription activator activity	469	8	0.55	14.63	+	4.12e-08	1.35e-05
RNA polymerase II-specific DNA-binding transcription factor binding	355	6	0.41	14.5	+	2.85e-06	0.000636
histone binding	253	4	0.29	13.56	+	0.000206	0.0361
DNA-binding transcription activator activity, RNA polymerase II-specific	465	7	0.54	12.91	+	7.8e-07	0.000191
DNA-binding transcription factor binding	482	7	0.56	12.46	+	9.88e-07	0.000231
transcription factor binding	609	8	0.71	11.27	+	2.96e-07	8.56e-05
double-stranded DNA binding	1686	19	1.97	9.67	+	7.02e-17	3.45e-13
sequence-specific DNA binding	1694	19	1.97	9.62	+	7.67e-17	1.88e-13
transcription cis-regulatory region binding	1531	17	1.78	9.53	+	1.47e-14	1.81e-11
transcription regulatory region nucleic acid binding	1533	17	1.79	9.51	+	1.51e-14	1.48e-11
sequence-specific double-stranded DNA binding	1588	17	1.85	9.18	+	2.68e-14	2.19e-11
RNA polymerase II transcription regulatory region sequence-specific DNA binding	1436	14	1.67	8.36	+	6.86e-11	3.74e-08
protein domain specific binding	683	6	0.8	7.54	+	0.00011	0.0207
DNA binding	2499	21	2.91	7.21	+	8.84e-17	1.45e-13
DNA-binding transcription factor activity	1444	12	1.68	7.13	+	1.8e-08	6.29e-06
RNA polymerase II cis-regulatory region sequence-specific DNA binding	1209	10	1.41	7.1	+	4.61e-07	0.000126
cis-regulatory region sequence-specific DNA binding	1230	10	1.43	6.97	+	5.4e-07	0.000139
DNA-binding transcription factor activity, RNA polymerase II-specific	1390	11	1.62	6.79	+	1.5e-07	4.61e-05
kinase binding	785	6	0.92	6.56	+	0.000233	0.0381
transcription regulator activity	1955	14	2.28	6.14	+	3.92e-09	1.93e-06
protein dimerization activity	1054	7	1.23	5.7	+	0.00015	0.0273
nucleic acid binding	3999	21	4.66	4.5	+	1.3e-12	9.09e-10
heterocyclic compound binding	5974	21	6.96	3.02	+	4.07e-09	1.82e-06
organic cyclic compound binding	6046	21	7.05	2.98	+	5.16e-09	2.11e-06

## Sheet: Biological process
Homo sapiens (REF)	upload_1 ( Hierarchy ) NEW! Tips)
GO biological process complete	#	#	expected	Fold Enrichment	+/-	raw P value	FDR
epithelial cell apoptotic process	30	4	0.03	> 100	+	6.4e-08	1.93e-05
regulation of transcription involved in G1/S transition of mitotic cell cycle	21	3	0.02	> 100	+	2.76e-06	0.000465
positive regulation of transcription regulatory region DNA binding	25	3	0.03	> 100	+	4.46e-06	0.000728
cellular response to anisomycin	3	2	0	> 100	+	1.3e-05	0.00178
negative regulation of transcription involved in G1/S transition of mitotic cell cycle	3	2	0	> 100	+	1.3e-05	0.0018
response to anisomycin	4	2	0	> 100	+	1.94e-05	0.00254
lens fiber cell apoptotic process	4	2	0	> 100	+	1.94e-05	0.00256
regulation of myofibroblast differentiation	5	2	0.01	> 100	+	2.72e-05	0.00333
negative regulation of fat cell proliferation	6	2	0.01	> 100	+	3.62e-05	0.00414
regulation of fat cell proliferation	10	2	0.01	> 100	+	8.51e-05	0.00824
positive regulation of histone H3-K9 methylation	11	2	0.01	> 100	+	0.000101	0.00922
hepatocyte apoptotic process	12	2	0.01	> 100	+	0.000117	0.0102
negative regulation of cardiac muscle cell proliferation	12	2	0.01	> 100	+	0.000117	0.0103
positive regulation of macrophage differentiation	16	2	0.02	> 100	+	0.000197	0.0151
positive regulation of branching involved in ureteric bud morphogenesis	19	2	0.02	90.3	+	0.000269	0.0194
positive regulation of SMAD protein signal transduction	19	2	0.02	90.3	+	0.000269	0.0195
negative regulation of heart growth	22	2	0.03	77.99	+	0.000353	0.0241
negative regulation of cardiac muscle tissue growth	22	2	0.03	77.99	+	0.000353	0.0242
regulation of branching involved in ureteric bud morphogenesis	22	2	0.03	77.99	+	0.000353	0.0243
amelogenesis	23	2	0.03	74.6	+	0.000383	0.0255
cell surface receptor signaling pathway involved in heart development	23	2	0.03	74.6	+	0.000383	0.0256
regulation of macrophage differentiation	23	2	0.03	74.6	+	0.000383	0.0257
regulation of DNA methylation	24	2	0.03	71.49	+	0.000415	0.0266
protein localization to chromosome, centromeric region	24	2	0.03	71.49	+	0.000415	0.0267
positive regulation of transcription from RNA polymerase II promoter involved in cellular response to chemical stimulus	25	2	0.03	68.63	+	0.000448	0.0278
regulation of histone H3-K9 methylation	26	2	0.03	65.99	+	0.000482	0.0291
regulation of transcription regulatory region DNA binding	54	4	0.06	63.55	+	5.75e-07	0.000137
macrophage differentiation	27	2	0.03	63.55	+	0.000517	0.0308
positive regulation of extracellular matrix organization	28	2	0.03	61.28	+	0.000554	0.0324
mRNA transcription by RNA polymerase II	43	3	0.05	59.85	+	2.04e-05	0.00264
motor neuron axon guidance	30	2	0.03	57.19	+	0.000631	0.0359
negative regulation of organ growth	30	2	0.03	57.19	+	0.000631	0.0361
regulation of smooth muscle cell differentiation	30	2	0.03	57.19	+	0.000631	0.0362
protein export from nucleus	30	2	0.03	57.19	+	0.000631	0.0363
face morphogenesis	31	2	0.04	55.35	+	0.000671	0.0377
aortic valve morphogenesis	32	2	0.04	53.62	+	0.000712	0.0396
regulation of SMAD protein signal transduction	32	2	0.04	53.62	+	0.000712	0.0397
mRNA transcription	49	3	0.06	52.52	+	2.95e-05	0.0035
positive regulation of fibroblast proliferation	49	3	0.06	52.52	+	2.95e-05	0.00353
histone demethylation	33	2	0.04	51.99	+	0.000755	0.0414
regulation of kidney development	34	2	0.04	50.46	+	0.000799	0.0432
protein dealkylation	35	2	0.04	49.02	+	0.000844	0.0448
negative regulation of blood vessel endothelial cell migration	35	2	0.04	49.02	+	0.000844	0.045
protein demethylation	35	2	0.04	49.02	+	0.000844	0.0451
negative regulation of DNA binding	54	3	0.06	47.66	+	3.89e-05	0.00439
aortic valve development	37	2	0.04	46.37	+	0.000938	0.0482
positive regulation of morphogenesis of an epithelium	37	2	0.04	46.37	+	0.000938	0.0483
head morphogenesis	37	2	0.04	46.37	+	0.000938	0.0485
positive regulation of DNA binding	58	3	0.07	44.37	+	4.77e-05	0.00509
positive regulation of gliogenesis	61	3	0.07	42.19	+	5.51e-05	0.00572
regulation of DNA binding	124	6	0.14	41.51	+	6.87e-09	2.24e-06
G1/S transition of mitotic cell cycle	83	4	0.1	41.34	+	2.95e-06	0.000492
cell cycle G1/S phase transition	85	4	0.1	40.37	+	3.23e-06	0.000533
regulation of gliogenesis	94	4	0.11	36.51	+	4.74e-06	0.000759
regulation of lipid kinase activity	71	3	0.08	36.25	+	8.51e-05	0.00819
outflow tract morphogenesis	73	3	0.09	35.26	+	9.22e-05	0.0086
regulation of glial cell differentiation	73	3	0.09	35.26	+	9.22e-05	0.00865
chondrocyte differentiation	76	3	0.09	33.86	+	0.000103	0.00943
regulation of DNA-templated transcription, initiation	77	3	0.09	33.42	+	0.000107	0.00973
regulation of fibroblast proliferation	80	3	0.09	32.17	+	0.00012	0.0104
BMP signaling pathway	82	3	0.1	31.39	+	0.000129	0.011
transcription initiation from RNA polymerase II promoter	84	3	0.1	30.64	+	0.000138	0.0117
erythrocyte differentiation	89	3	0.1	28.92	+	0.000163	0.0132
transforming growth factor beta receptor signaling pathway	89	3	0.1	28.92	+	0.000163	0.0133
signal transduction by p53 class mediator	89	3	0.1	28.92	+	0.000163	0.0133
myeloid leukocyte differentiation	119	4	0.14	28.84	+	1.17e-05	0.00165
liver development	123	4	0.14	27.9	+	1.33e-05	0.00181
positive regulation of mitotic cell cycle phase transition	93	3	0.11	27.67	+	0.000185	0.0145
hepaticobiliary system development	126	4	0.15	27.23	+	1.46e-05	0.00195
cartilage development	161	5	0.19	26.64	+	1.2e-06	0.000238
response to BMP	97	3	0.11	26.53	+	0.000208	0.0158
cellular response to BMP stimulus	97	3	0.11	26.53	+	0.000208	0.0159
erythrocyte homeostasis	98	3	0.11	26.26	+	0.000214	0.0162
mitotic cell cycle phase transition	164	5	0.19	26.15	+	1.31e-06	0.000256
transcription by RNA polymerase II	270	8	0.31	25.42	+	6.04e-10	2.2e-07
negative regulation of angiogenesis	102	3	0.12	25.23	+	0.00024	0.0179
negative regulation of blood vessel morphogenesis	103	3	0.12	24.99	+	0.000247	0.0184
cell cycle phase transition	173	5	0.2	24.79	+	1.69e-06	0.000308
negative regulation of vasculature development	104	3	0.12	24.75	+	0.000254	0.0187
transmembrane receptor protein serine/threonine kinase signaling pathway	187	5	0.22	22.94	+	2.45e-06	0.000417
hindbrain development	150	4	0.17	22.88	+	2.83e-05	0.00342
positive regulation of histone modification	115	3	0.13	22.38	+	0.000339	0.0235
regulation of gene expression, epigenetic	115	3	0.13	22.38	+	0.000339	0.0236
positive regulation of cell cycle phase transition	117	3	0.14	22	+	0.000356	0.0242
DNA-templated transcription, initiation	118	3	0.14	21.81	+	0.000365	0.0247
histone acetylation	120	3	0.14	21.45	+	0.000383	0.0258
myeloid cell differentiation	241	6	0.28	21.36	+	3.13e-07	7.66e-05
positive regulation of mitotic cell cycle	121	3	0.14	21.27	+	0.000392	0.0254
myeloid cell homeostasis	121	3	0.14	21.27	+	0.000392	0.0255
negative regulation of binding	164	4	0.19	20.92	+	3.98e-05	0.00446
cell maturation	165	4	0.19	20.8	+	4.08e-05	0.00447
internal peptidyl-lysine acetylation	126	3	0.15	20.43	+	0.00044	0.0276
negative regulation of epithelial cell proliferation	128	3	0.15	20.11	+	0.00046	0.0281
internal protein amino acid acetylation	128	3	0.15	20.11	+	0.00046	0.0282
connective tissue development	215	5	0.25	19.95	+	4.77e-06	0.000755
peptidyl-lysine acetylation	129	3	0.15	19.95	+	0.000471	0.0285
positive regulation of binding	177	4	0.21	19.39	+	5.33e-05	0.00556
signal transduction in response to DNA damage	136	3	0.16	18.92	+	0.000547	0.0321
transcription, DNA-templated	417	9	0.49	18.52	+	6.28e-10	2.24e-07
nucleic acid-templated transcription	418	9	0.49	18.47	+	6.41e-10	2.23e-07
RNA biosynthetic process	428	9	0.5	18.04	+	7.86e-10	2.68e-07
regulation of cell cycle G1/S phase transition	191	4	0.22	17.97	+	7.11e-05	0.00715
regulation of histone modification	191	4	0.22	17.97	+	7.11e-05	0.00719
cellular response to transforming growth factor beta stimulus	144	3	0.17	17.87	+	0.000644	0.0365
positive regulation of epithelial cell proliferation	194	4	0.23	17.69	+	7.55e-05	0.00744
protein acetylation	148	3	0.17	17.39	+	0.000697	0.039
response to transforming growth factor beta	151	3	0.18	17.04	+	0.000738	0.0407
intrinsic apoptotic signaling pathway	154	3	0.18	16.71	+	0.00078	0.0424
regulation of neuron apoptotic process	208	4	0.24	16.5	+	9.83e-05	0.00912
regulation of binding	371	7	0.43	16.19	+	1.75e-07	4.8e-05
anatomical structure maturation	214	4	0.25	16.04	+	0.00011	0.00986
cellular response to oxygen levels	163	3	0.19	15.79	+	0.000917	0.0477
regulation of G1/S transition of mitotic cell cycle	164	3	0.19	15.69	+	0.000933	0.0484
regulation of epithelial cell proliferation	337	6	0.39	15.27	+	2.12e-06	0.000378
skeletal system morphogenesis	230	4	0.27	14.92	+	0.000144	0.012
muscle organ development	293	5	0.34	14.64	+	2.07e-05	0.00264
negative regulation of cell cycle phase transition	237	4	0.28	14.48	+	0.000161	0.0133
nuclear transport	238	4	0.28	14.42	+	0.000164	0.0132
nucleocytoplasmic transport	238	4	0.28	14.42	+	0.000164	0.0132
negative regulation of growth	243	4	0.28	14.12	+	0.000177	0.0141
homeostasis of number of cells	243	4	0.28	14.12	+	0.000177	0.0142
heart morphogenesis	246	4	0.29	13.95	+	0.000185	0.0145
developmental maturation	254	4	0.3	13.51	+	0.000209	0.0158
regulation of cell cycle phase transition	446	7	0.52	13.46	+	5.92e-07	0.000136
response to oxygen levels	326	5	0.38	13.16	+	3.43e-05	0.00395
cellular response to growth factor stimulus	457	7	0.53	13.14	+	6.95e-07	0.000151
learning or memory	267	4	0.31	12.85	+	0.000252	0.0187
gland development	406	6	0.47	12.68	+	6.1e-06	0.000937
apoptotic signaling pathway	276	4	0.32	12.43	+	0.000286	0.0204
negative regulation of transcription by RNA polymerase II	969	14	1.13	12.39	+	3.61e-13	1.95e-10
response to growth factor	487	7	0.57	12.33	+	1.06e-06	0.000215
regulation of mitotic cell cycle phase transition	348	5	0.41	12.33	+	4.65e-05	0.005
negative regulation of cell cycle process	285	4	0.33	12.04	+	0.000322	0.0228
response to hypoxia	286	4	0.33	12	+	0.000327	0.0228
negative regulation of protein modification process	504	7	0.59	11.91	+	1.33e-06	0.000253
regulation of DNA-binding transcription factor activity	434	6	0.51	11.86	+	8.88e-06	0.00131
leukocyte differentiation	363	5	0.42	11.82	+	5.67e-05	0.00585
mitotic cell cycle process	519	7	0.6	11.57	+	1.61e-06	0.000296
negative regulation of cell cycle	372	5	0.43	11.53	+	6.36e-05	0.00647
response to decreased oxygen levels	299	4	0.35	11.48	+	0.000386	0.0255
positive regulation of DNA metabolic process	302	4	0.35	11.36	+	0.0004	0.0258
muscle tissue development	306	4	0.36	11.21	+	0.00042	0.0268
peptidyl-lysine modification	307	4	0.36	11.18	+	0.000425	0.0269
negative regulation of transcription, DNA-templated	1313	17	1.53	11.11	+	1.19e-15	1.86e-12
negative regulation of nucleic acid-templated transcription	1315	17	1.53	11.09	+	1.22e-15	1.73e-12
negative regulation of RNA biosynthetic process	1317	17	1.54	11.07	+	1.25e-15	1.63e-12
cognition	310	4	0.36	11.07	+	0.000441	0.0275
response to light stimulus	311	4	0.36	11.03	+	0.000447	0.0278
positive regulation of transcription by RNA polymerase II	1251	16	1.46	10.97	+	1.74e-14	1.61e-11
regulation of neuron death	314	4	0.37	10.93	+	0.000463	0.0281
muscle structure development	480	6	0.56	10.72	+	1.56e-05	0.00207
histone modification	401	5	0.47	10.7	+	9.03e-05	0.00857
negative regulation of protein phosphorylation	325	4	0.38	10.56	+	0.000526	0.0311
nucleobase-containing compound biosynthetic process	813	10	0.95	10.55	+	1.15e-08	3.68e-06
regulation of protein-containing complex assembly	410	5	0.48	10.46	+	0.0001	0.00922
hematopoietic or lymphoid organ development	666	8	0.78	10.3	+	5.8e-07	0.000136
negative regulation of RNA metabolic process	1427	17	1.66	10.22	+	4.65e-15	5.61e-12
negative regulation of phosphate metabolic process	423	5	0.49	10.14	+	0.000116	0.0102
regulation of mitotic cell cycle	508	6	0.59	10.13	+	2.14e-05	0.00271
negative regulation of phosphorus metabolic process	424	5	0.49	10.12	+	0.000117	0.0103
mitotic cell cycle	611	7	0.71	9.83	+	4.67e-06	0.000754
response to radiation	439	5	0.51	9.77	+	0.000137	0.0117
hemopoiesis	617	7	0.72	9.73	+	4.98e-06	0.00078
response to peptide hormone	353	4	0.41	9.72	+	0.000715	0.0396
heterocycle biosynthetic process	885	10	1.03	9.69	+	2.55e-08	8e-06
immune system development	710	8	0.83	9.67	+	9.34e-07	0.000198
negative regulation of cell population proliferation	711	8	0.83	9.65	+	9.44e-07	0.000197
aromatic compound biosynthetic process	895	10	1.04	9.59	+	2.83e-08	8.71e-06
regulation of neurogenesis	358	4	0.42	9.59	+	0.000753	0.0414
negative regulation of macromolecule biosynthetic process	1522	17	1.77	9.58	+	1.34e-14	1.31e-11
negative regulation of nucleobase-containing compound metabolic process	1551	17	1.81	9.4	+	1.82e-14	1.59e-11
negative regulation of phosphorylation	367	4	0.43	9.35	+	0.000825	0.0444
negative regulation of cellular biosynthetic process	1581	17	1.84	9.22	+	2.49e-14	2.06e-11
negative regulation of biosynthetic process	1610	17	1.88	9.06	+	3.36e-14	2.63e-11
cellular response to organonitrogen compound	568	6	0.66	9.06	+	3.99e-05	0.00443
positive regulation of cell death	579	6	0.67	8.89	+	4.43e-05	0.00479
chromatin organization	590	6	0.69	8.72	+	4.92e-05	0.00521
positive regulation of transcription, DNA-templated	1696	17	1.98	8.6	+	7.85e-14	5.13e-11
positive regulation of nucleic acid-templated transcription	1696	17	1.98	8.6	+	7.85e-14	5.35e-11
positive regulation of RNA biosynthetic process	1702	17	1.98	8.57	+	8.32e-14	5.01e-11
positive regulation of apoptotic process	505	5	0.59	8.49	+	0.000262	0.0192
positive regulation of RNA metabolic process	1828	18	2.13	8.45	+	1.01e-14	1.06e-11
blood vessel development	508	5	0.59	8.44	+	0.000269	0.0196
skeletal system development	509	5	0.59	8.43	+	0.000271	0.0195
organic cyclic compound biosynthetic process	1023	10	1.19	8.39	+	9.86e-08	2.86e-05
positive regulation of programmed cell death	517	5	0.6	8.3	+	0.000291	0.0207
regulation of cell cycle process	727	7	0.85	8.26	+	1.44e-05	0.00194
positive regulation of cell population proliferation	939	9	1.09	8.22	+	6.2e-07	0.000141
cellular response to nitrogen compound	633	6	0.74	8.13	+	7.24e-05	0.00723
vasculature development	530	5	0.62	8.09	+	0.000326	0.0229
heart development	538	5	0.63	7.97	+	0.000349	0.0241
cellular response to endogenous stimulus	1078	10	1.26	7.96	+	1.6e-07	4.48e-05
response to abiotic stimulus	1106	10	1.29	7.76	+	2.03e-07	5.49e-05
regulation of cell cycle	1122	10	1.31	7.65	+	2.32e-07	6.06e-05
negative regulation of developmental process	898	8	1.05	7.64	+	5.3e-06	0.000822
regulation of system process	563	5	0.66	7.62	+	0.00043	0.027
positive regulation of macromolecule biosynthetic process	1920	17	2.24	7.6	+	5.92e-13	3.09e-10
positive regulation of nucleobase-containing compound metabolic process	2034	18	2.37	7.59	+	6.44e-14	4.58e-11
head development	804	7	0.94	7.47	+	2.74e-05	0.00332
cell cycle process	821	7	0.96	7.31	+	3.13e-05	0.00366
positive regulation of cellular biosynthetic process	2024	17	2.36	7.21	+	1.39e-12	7.05e-10
positive regulation of biosynthetic process	2062	17	2.4	7.07	+	1.88e-12	9.23e-10
response to endogenous stimulus	1337	11	1.56	7.06	+	1.01e-07	2.89e-05
enzyme-linked receptor protein signaling pathway	608	5	0.71	7.05	+	0.000608	0.0353
cell cycle	1224	10	1.43	7.01	+	5.16e-07	0.000124
central nervous system development	1000	8	1.17	6.86	+	1.16e-05	0.00165
brain development	757	6	0.88	6.8	+	0.000192	0.0148
circulatory system development	890	7	1.04	6.75	+	5.21e-05	0.00548
regulation of transcription by RNA polymerase II	2619	20	3.05	6.55	+	8.33e-15	9.33e-12
neuron projection development	656	5	0.76	6.54	+	0.000855	0.0451
regulation of apoptotic process	1456	11	1.7	6.48	+	2.4e-07	6.17e-05
negative regulation of cell differentiation	662	5	0.77	6.48	+	0.000891	0.0467
regulation of growth	666	5	0.78	6.44	+	0.000915	0.0478
chromosome organization	942	7	1.1	6.37	+	7.45e-05	0.00739
regulation of programmed cell death	1484	11	1.73	6.36	+	2.91e-07	7.23e-05
regulation of multicellular organismal development	1356	10	1.58	6.33	+	1.31e-06	0.000254
response to organonitrogen compound	950	7	1.11	6.32	+	7.85e-05	0.00769
cellular nitrogen compound biosynthetic process	1381	10	1.61	6.21	+	1.55e-06	0.000289
regulation of cell population proliferation	1663	12	1.94	6.19	+	8.56e-08	2.53e-05
negative regulation of cellular protein metabolic process	972	7	1.13	6.18	+	9.06e-05	0.00856
negative regulation of nitrogen compound metabolic process	2399	17	2.8	6.08	+	2.17e-11	9.18e-09
macromolecule biosynthetic process	1291	9	1.5	5.98	+	8.45e-06	0.00126
regulation of nucleic acid-templated transcription	3456	24	4.03	5.96	+	2.69e-19	2.11e-15
regulation of transcription, DNA-templated	3455	24	4.03	5.96	+	2.67e-19	4.19e-15
tube development	864	6	1.01	5.96	+	0.000389	0.0254
positive regulation of cell differentiation	863	6	1.01	5.96	+	0.000387	0.0255
RNA metabolic process	1442	10	1.68	5.95	+	2.29e-06	0.000395
regulation of RNA biosynthetic process	3465	24	4.04	5.94	+	2.86e-19	1.5e-15
negative regulation of multicellular organismal process	1020	7	1.19	5.89	+	0.000122	0.0105
negative regulation of gene expression	888	6	1.04	5.8	+	0.00045	0.0278
regulation of cell death	1631	11	1.9	5.79	+	7.47e-07	0.00016
negative regulation of protein metabolic process	1040	7	1.21	5.77	+	0.000138	0.0116
negative regulation of cellular metabolic process	2539	17	2.96	5.74	+	5.39e-11	2.11e-08
response to nitrogen compound	1046	7	1.22	5.74	+	0.000143	0.012
apoptotic process	903	6	1.05	5.7	+	0.000491	0.0295
anatomical structure formation involved in morphogenesis	913	6	1.06	5.64	+	0.000521	0.0309
negative regulation of macromolecule metabolic process	2751	18	3.21	5.61	+	1.16e-11	5.18e-09
regulation of RNA metabolic process	3753	24	4.37	5.49	+	1.93e-18	7.57e-15
programmed cell death	949	6	1.11	5.42	+	0.000639	0.0363
regulation of cellular component biogenesis	957	6	1.12	5.38	+	0.000667	0.0376
regulation of macromolecule biosynthetic process	3932	24	4.58	5.24	+	5.89e-18	1.85e-14
cell death	984	6	1.15	5.23	+	0.000772	0.0421
animal organ morphogenesis	988	6	1.15	5.21	+	0.000788	0.0428
negative regulation of metabolic process	2968	18	3.46	5.2	+	4.22e-11	1.74e-08
positive regulation of nitrogen compound metabolic process	3142	19	3.66	5.19	+	6.26e-12	2.89e-09
positive regulation of multicellular organismal process	1491	9	1.74	5.18	+	2.68e-05	0.0033
cellular response to organic substance	2014	12	2.35	5.11	+	6.89e-07	0.000154
regulation of nucleobase-containing compound metabolic process	4059	24	4.73	5.07	+	1.26e-17	3.29e-14
regulation of cellular biosynthetic process	4095	24	4.77	5.03	+	1.56e-17	3.49e-14
regulation of biosynthetic process	4155	24	4.84	4.96	+	2.21e-17	4.32e-14
regulation of protein modification process	1558	9	1.82	4.96	+	3.79e-05	0.00431
gene expression	2080	12	2.42	4.95	+	9.74e-07	0.000201
positive regulation of cellular metabolic process	3329	19	3.88	4.9	+	1.78e-11	7.75e-09
positive regulation of macromolecule metabolic process	3507	19	4.09	4.65	+	4.55e-11	1.83e-08
intracellular signal transduction	1475	8	1.72	4.65	+	0.000182	0.0144
positive regulation of developmental process	1314	7	1.53	4.57	+	0.000575	0.0335
nervous system development	2081	11	2.43	4.53	+	8.16e-06	0.00123
response to oxygen-containing compound	1524	8	1.78	4.5	+	0.000228	0.0171
nucleic acid metabolic process	2109	11	2.46	4.47	+	9.28e-06	0.00135
regulation of cell differentiation	1568	8	1.83	4.38	+	0.000278	0.0199
cellular response to chemical stimulus	2599	13	3.03	4.29	+	1.35e-06	0.000254
regulation of phosphate metabolic process	1401	7	1.63	4.29	+	0.000842	0.0452
regulation of phosphorus metabolic process	1403	7	1.64	4.28	+	0.000849	0.045
positive regulation of metabolic process	3816	19	4.45	4.27	+	2.07e-10	7.9e-08
regulation of gene expression	4833	24	5.63	4.26	+	8.21e-16	1.43e-12
response to organic substance	2683	13	3.13	4.16	+	1.94e-06	0.00035
cell development	1668	8	1.94	4.11	+	0.000423	0.0268
regulation of multicellular organismal process	2721	13	3.17	4.1	+	2.28e-06	0.000397
tissue development	1687	8	1.97	4.07	+	0.000456	0.028
animal organ development	3179	15	3.71	4.05	+	2.23e-07	5.92e-05
nucleobase-containing compound metabolic process	2610	12	3.04	3.94	+	1.07e-05	0.00154
regulation of developmental process	2463	11	2.87	3.83	+	4.06e-05	0.00448
cellular biosynthetic process	2255	10	2.63	3.8	+	0.000115	0.0102
heterocycle metabolic process	2778	12	3.24	3.71	+	2.05e-05	0.00263
organic substance biosynthetic process	2325	10	2.71	3.69	+	0.000149	0.0123
cellular aromatic compound metabolic process	2831	12	3.3	3.64	+	2.49e-05	0.00309
organic cyclic compound metabolic process	3076	13	3.59	3.63	+	9.16e-06	0.00134
regulation of nitrogen compound metabolic process	5689	24	6.63	3.62	+	4.08e-14	3.04e-11
biosynthetic process	2390	10	2.79	3.59	+	0.000188	0.0146
negative regulation of cellular process	4867	20	5.67	3.53	+	1.17e-09	3.91e-07
anatomical structure morphogenesis	2185	9	2.55	3.53	+	0.000508	0.0304
regulation of primary metabolic process	5847	24	6.82	3.52	+	7.85e-14	4.92e-11
regulation of cellular metabolic process	6040	24	7.04	3.41	+	1.71e-13	9.92e-11
negative regulation of biological process	5288	21	6.16	3.41	+	3.59e-10	1.34e-07
regulation of macromolecule metabolic process	6190	24	7.22	3.33	+	3.08e-13	1.72e-10
cellular nitrogen compound metabolic process	3354	13	3.91	3.33	+	2.4e-05	0.00301
cell differentiation	3418	13	3.98	3.26	+	2.95e-05	0.00348
cellular developmental process	3440	13	4.01	3.24	+	3.17e-05	0.00368
system development	3719	14	4.34	3.23	+	1.25e-05	0.00175
regulation of metabolic process	6720	24	7.83	3.06	+	2.2e-12	1.05e-09
multicellular organism development	4129	14	4.81	2.91	+	4.31e-05	0.00469
positive regulation of cellular process	5740	19	6.69	2.84	+	2.69e-07	6.81e-05
response to chemical	4035	13	4.7	2.76	+	0.000177	0.014
regulation of biological quality	3730	12	4.35	2.76	+	0.000387	0.0254
positive regulation of biological process	6255	19	7.29	2.61	+	1.17e-06	0.000235
anatomical structure development	5029	15	5.86	2.56	+	8.49e-05	0.00826
developmental process	5561	16	6.48	2.47	+	5.79e-05	0.00593
macromolecule metabolic process	5847	16	6.82	2.35	+	0.000112	0.01
cellular response to stimulus	6479	17	7.55	2.25	+	8.73e-05	0.00834
multicellular organismal process	6472	16	7.54	2.12	+	0.000529	0.0312
nitrogen compound metabolic process	6583	16	7.67	2.09	+	0.000609	0.0352
regulation of cellular process	11275	24	13.14	1.83	+	6.91e-07	0.000153
regulation of biological process	11735	24	13.68	1.75	+	2.19e-06	0.000386
biological regulation	12469	24	14.53	1.65	+	7.53e-06	0.00115
cellular process	15176	24	17.69	1.36	+	0.000867	0.0456

## Sheet: Reactome pathway
Homo sapiens (REF)	upload_1 ( Hierarchy ) NEW! Tips)
Reactome pathways	#	#	expected	Fold Enrichment	+/-	raw P value	FDR
Cyclin D associated events in G1	46	6	0.05	> 100	+	2.49e-11	3.1e-08
G1 Phase	46	6	0.05	> 100	+	2.49e-11	6.2e-08
Aberrant regulation of mitotic G1/S transition in cancer due to RB1 defects	17	4	0.02	> 100	+	8.35e-09	5.2e-06
Defective binding of RB1 mutants to E2F1,(E2F2, E2F3)	17	4	0.02	> 100	+	8.35e-09	6.94e-06
Oncogene Induced Senescence	33	4	0.04	> 100	+	9.1e-08	2.52e-05
CDC6 association with the ORC:origin complex	11	3	0.01	> 100	+	5.01e-07	8.91e-05
Transcription of E2F targets under negative control by p107 (RBL1) and p130 (RBL2) in complex with HDAC1	16	3	0.02	> 100	+	1.33e-06	0.000207
Transcription of E2F targets under negative control by DREAM complex	19	3	0.02	> 100	+	2.1e-06	0.000292
G2 Phase	5	2	0.01	> 100	+	2.72e-05	0.00251
Activation of the AP-1 family of transcription factors	10	2	0.01	> 100	+	8.51e-05	0.00606
Inhibition of replication initiation of damaged DNA by RB1/E2F1	13	2	0.02	> 100	+	0.000135	0.00887
Aberrant regulation of mitotic cell cycle due to RB1 defects	36	4	0.04	95.32	+	1.26e-07	3.13e-05
G0 and Early G1	27	3	0.03	95.32	+	5.52e-06	0.000625
TP53 Regulates Transcription of Genes Involved in G2 Cell Cycle Arrest	18	2	0.02	95.32	+	0.000244	0.0138
G1/S-Specific Transcription	28	3	0.03	91.92	+	6.1e-06	0.000661
Diseases of mitotic cell cycle	38	4	0.04	90.3	+	1.54e-07	3.19e-05
E2F mediated regulation of DNA replication	22	2	0.03	77.99	+	0.000353	0.0183
NGF-stimulated transcription	39	3	0.05	65.99	+	1.55e-05	0.00154
MAPK targets/ Nuclear events mediated by MAP kinases	31	2	0.04	55.35	+	0.000671	0.0322
TP53 Regulates Transcription of Cell Cycle Genes	49	3	0.06	52.52	+	2.95e-05	0.00263
Nuclear Events (kinase and transcription factor activation)	61	3	0.07	42.19	+	5.51e-05	0.00443
Cyclin E associated events during G1/S transition	82	4	0.1	41.85	+	2.82e-06	0.000369
Pre-NOTCH Transcription and Translation	62	3	0.07	41.51	+	5.78e-05	0.0045
Cyclin A:Cdk2-associated events at S phase entry	84	4	0.1	40.85	+	3.09e-06	0.000385
TP53 Regulates Transcription of DNA Repair Genes	65	3	0.08	39.59	+	6.61e-05	0.005
Oxidative Stress Induced Senescence	92	4	0.11	37.3	+	4.37e-06	0.000519
Mitotic G1 phase and G1/S transition	147	6	0.17	35.02	+	1.83e-08	9.11e-06
Signaling by TGF-beta Receptor Complex	74	3	0.09	34.78	+	9.59e-05	0.00664
Signaling by TGFB family members	103	4	0.12	33.32	+	6.73e-06	0.000699
Pre-NOTCH Expression and Processing	78	3	0.09	33	+	0.000111	0.00751
Activation of anterior HOX genes in hindbrain development during early embryogenesis	91	3	0.11	28.28	+	0.000173	0.0103
Activation of HOX genes during differentiation	91	3	0.11	28.28	+	0.000173	0.0105
G1/S Transition	130	4	0.15	26.4	+	1.64e-05	0.00157
Cellular Senescence	164	5	0.19	26.15	+	1.31e-06	0.000217
Assembly of the pre-replicative complex	99	3	0.12	26	+	0.000221	0.0128
Signaling by NTRK1 (TRKA)	112	3	0.13	22.98	+	0.000314	0.017
DNA Replication Pre-Initiation	116	3	0.14	22.19	+	0.000348	0.0184
Estrogen-dependent gene expression	118	3	0.14	21.81	+	0.000365	0.0186
S Phase	161	4	0.19	21.31	+	3.71e-05	0.00319
Signaling by NTRKs	131	3	0.15	19.65	+	0.000492	0.024
Influenza Infection	153	3	0.18	16.82	+	0.000766	0.036
Transcriptional Regulation by TP53	360	7	0.42	16.68	+	1.43e-07	3.24e-05
DNA Replication	159	3	0.19	16.19	+	0.000854	0.0394
Cell Cycle, Mitotic	517	7	0.6	11.62	+	1.57e-06	0.00023
Cell Cycle	648	8	0.76	10.59	+	4.72e-07	9.06e-05
Generic Transcription Pathway	1197	11	1.4	7.88	+	3.29e-08	1.17e-05
Cellular responses to stress	718	6	0.84	7.17	+	0.000144	0.0092
RNA Polymerase II Transcription	1319	11	1.54	7.15	+	8.84e-08	2.76e-05
Gene expression (Transcription)	1454	12	1.69	7.08	+	1.94e-08	8.05e-06
Cellular responses to stimuli	732	6	0.85	7.03	+	0.00016	0.00996
Infectious disease	895	6	1.04	5.75	+	0.000469	0.0234
Disease	1679	9	1.96	4.6	+	6.82e-05	0.005
Signal Transduction	2500	11	2.91	3.77	+	4.67e-05	0.00388
Unclassified	10082	3	11.75	0.26	-	0.000295	0.0163
