# Supplementary material for: SAMD13 serves as a useful prognostic biomarker for hepatocellular carcinoma
Source: Eur J Med Res. 2023 Nov 15;28:514. doi: 10.1186/s40001-023-01347-5 (PMC10648382; doi:10.1186/s40001-023-01347-5)
Supplement: Supplementary file 3 — Additional file 3. Functional and pathway enrichment analysis of SAMD13 on STRING including molecular function, biological process, reactome pathway, and KEGG pathways. [file 40001_2023_1347_MOESM3_ESM.xlsx]

## Sheet: Molecular function
#term ID	term description	strength	false discovery rate
GO:0003682	Chromatin binding	1.16	2.37e-07
GO:0042393	Histone binding	1.44	6.5e-07
GO:0035064	Methylated histone binding	1.68	0.0017
GO:0140030	Modification-dependent protein binding	1.41	0.0017
GO:0042054	Histone methyltransferase activity	1.65	0.0251
GO:1990841	Promoter-specific chromatin binding	1.57	0.0379

## Sheet: Biological process
#term ID	term description	strength	false discovery rate
GO:0007091	Metaphase/anaphase transition of mitotic cell cycle	2.4	0.0063
GO:0010994	Free ubiquitin chain polymerization	2.4	0.0063
GO:0070734	Histone h3-k27 methylation	2.31	0.00017
GO:0085020	Protein k6-linked ubiquitination	2.27	0.0094
GO:0070979	Protein k11-linked ubiquitination	2.26	3.13e-10
GO:0045842	Positive regulation of mitotic metaphase/anaphase transition	2.24	0.00024
GO:0010458	Exit from mitosis	2.1	0.0171
GO:1904668	Positive regulation of ubiquitin protein ligase activity	2.03	0.0223
GO:0010965	Regulation of mitotic sister chromatid separation	1.88	4.64e-07
GO:0031145	Anaphase-promoting complex-dependent catabolic process	1.86	1.48e-09
GO:0030071	Regulation of mitotic metaphase/anaphase transition	1.83	6.22e-06
GO:0016574	Histone ubiquitination	1.74	0.0038
GO:0045840	Positive regulation of mitotic nuclear division	1.72	0.00026
GO:0070317	Negative regulation of g0 to g1 transition	1.72	0.0043
GO:0006342	Chromatin silencing	1.62	0.0073
GO:1901989	Positive regulation of cell cycle phase transition	1.58	6.04e-05
GO:1901992	Positive regulation of mitotic cell cycle phase transition	1.56	0.00078
GO:0045814	Negative regulation of gene expression, epigenetic	1.47	0.0018
GO:0032436	Positive regulation of proteasomal ubiquitin-dependent protein catabolic process	1.35	0.0343
GO:0000209	Protein polyubiquitination	1.28	2.98e-06
GO:2001252	Positive regulation of chromosome organization	1.21	0.0122
GO:1901987	Regulation of cell cycle phase transition	1.18	2.4e-06
GO:0033044	Regulation of chromosome organization	1.17	8.45e-05
GO:1901990	Regulation of mitotic cell cycle phase transition	1.16	1.53e-05
GO:0051301	Cell division	1.14	4.31e-06
GO:0045732	Positive regulation of protein catabolic process	1.1	0.0293
GO:0016567	Protein ubiquitination	1.06	9.43e-07
GO:0010948	Negative regulation of cell cycle process	1.06	0.0084
GO:0032446	Protein modification by small protein conjugation	1.05	3.21e-07
GO:0010564	Regulation of cell cycle process	1.04	1.35e-06
GO:0016570	Histone modification	1.03	0.011
GO:0044772	Mitotic cell cycle phase transition	1.03	0.0498
GO:0006325	Chromatin organization	1.02	5.67e-06
GO:0070647	Protein modification by small protein conjugation or removal	1.01	2.76e-08
GO:0051276	Chromosome organization	0.93	1.99e-06
GO:0051253	Negative regulation of rna metabolic process	0.9	1.02e-07
GO:0045786	Negative regulation of cell cycle	0.9	0.0106
GO:0045892	Negative regulation of transcription, dna-templated	0.89	1.39e-06
GO:0000122	Negative regulation of transcription by rna polymerase ii	0.88	0.00028
GO:0051726	Regulation of cell cycle	0.87	6.22e-06
GO:0007049	Cell cycle	0.84	1.11e-05
GO:0006508	Proteolysis	0.82	6.37e-05
GO:0009890	Negative regulation of biosynthetic process	0.81	1.93e-06
GO:0000278	Mitotic cell cycle	0.81	0.0272
GO:0010629	Negative regulation of gene expression	0.78	5.16e-07
GO:0022402	Cell cycle process	0.73	0.0242
GO:0006464	Cellular protein modification process	0.62	6.22e-06
GO:0009892	Negative regulation of metabolic process	0.61	7.17e-06
GO:0051247	Positive regulation of protein metabolic process	0.6	0.0262
GO:0051252	Regulation of rna metabolic process	0.54	7.36e-05
GO:0006357	Regulation of transcription by rna polymerase ii	0.54	0.0293
GO:0019219	Regulation of nucleobase-containing compound metabolic process	0.53	2.91e-05
GO:0006355	Regulation of transcription, dna-templated	0.52	0.00072
GO:2000112	Regulation of cellular macromolecule biosynthetic process	0.49	0.00067
GO:0006996	Organelle organization	0.48	0.0045
GO:0051173	Positive regulation of nitrogen compound metabolic process	0.48	0.0105
GO:0051171	Regulation of nitrogen compound metabolic process	0.47	8.62e-07
GO:0080090	Regulation of primary metabolic process	0.46	1.36e-06
GO:0060255	Regulation of macromolecule metabolic process	0.45	5.19e-07
GO:0010468	Regulation of gene expression	0.45	0.00038
GO:0031323	Regulation of cellular metabolic process	0.44	1.99e-06
GO:0044260	Cellular macromolecule metabolic process	0.43	0.00061
GO:0010604	Positive regulation of macromolecule metabolic process	0.43	0.0274
GO:0048519	Negative regulation of biological process	0.42	0.00035
GO:0048523	Negative regulation of cellular process	0.42	0.0023
GO:0043170	Macromolecule metabolic process	0.37	0.0023
GO:0006807	Nitrogen compound metabolic process	0.32	0.0106
GO:0044238	Primary metabolic process	0.29	0.0265
GO:0044237	Cellular metabolic process	0.28	0.0361
GO:0050794	Regulation of cellular process	0.25	6.83e-05

## Sheet: Reactom pathway
#term ID	term description	strength	false discovery rate
HSA-141430	Inactivation of APC/C via direct inhibition of the APC/C complex	2.42	2.84e-12
HSA-176407	Conversion from APC/C:Cdc20 to APC/C:Cdh1 in late anaphase	2.38	1.59e-10
HSA-176412	Phosphorylation of the APC/C	2.38	1.59e-10
HSA-9687136	Aberrant regulation of mitotic exit in cancer due to RB1 defects	2.38	1.59e-10
HSA-179409	APC-Cdc20 mediated degradation of Nek2A	2.32	5.36e-12
HSA-174048	APC/C:Cdc20 mediated degradation of Cyclin B	2.29	2.97e-10
HSA-4655427	SUMOylation of DNA methylation proteins	2.27	6.83e-07
HSA-8853884	Transcriptional Regulation by VENTX	2.07	2.07e-09
HSA-8943724	Regulation of PTEN gene transcription	1.94	4.89e-10
HSA-8939243	RUNX1 interacts with co-factors whose precise effect on RUNX1 targets is not known	1.92	1.02e-05
HSA-174184	Cdc20:Phospho-APC/C mediated degradation of Cyclin A	1.88	1.13e-09
HSA-174084	Autodegradation of Cdh1 by Cdh1:APC/C	1.87	2.15e-08
HSA-3899300	SUMOylation of transcription cofactors	1.85	1.93e-05
HSA-8953750	Transcriptional Regulation by E2F6	1.85	0.00049
HSA-174154	APC/C:Cdc20 mediated degradation of Securin	1.84	2.97e-08
HSA-4551638	SUMOylation of chromatin organization proteins	1.82	9.37e-07
HSA-69017	CDK-mediated phosphorylation and removal of Cdc6	1.81	4.24e-08
HSA-4570464	SUMOylation of RNA binding proteins	1.81	2.59e-05
HSA-174178	APC/C:Cdh1 mediated degradation of Cdc20 and other APC/C:Cdh1 targeted proteins in late mitosis/early G1	1.8	4.44e-08
HSA-2559583	Cellular Senescence	1.78	3.48e-17
HSA-2559580	Oxidative Stress Induced Senescence	1.75	3.98e-09
HSA-2559582	Senescence-Associated Secretory Phenotype (SASP)	1.75	8.46e-08
HSA-212300	PRC2 methylates histones and DNA	1.73	0.001
HSA-8866652	Synthesis of active ubiquitin: roles of E1 and E2 enzymes	1.7	0.0258
HSA-5689901	Metalloprotease DUBs	1.69	0.0271
HSA-3214841	PKMTs methylate histone lysines	1.68	0.0014
HSA-3108214	SUMOylation of DNA damage response and repair proteins	1.6	0.00014
HSA-5617472	Activation of anterior HOX genes in hindbrain development during early embryogenesis	1.52	0.00028
HSA-2467813	Separation of Sister Chromatids	1.46	2.62e-07
HSA-69620	Cell Cycle Checkpoints	1.4	4.33e-09
HSA-9609690	HCMV Early Events	1.35	0.0119
HSA-983168	Antigen processing: Ubiquitination & Proteasome degradation	1.17	0.00011
HSA-212436	Generic Transcription Pathway	0.97	5.01e-10
HSA-597592	Post-translational protein modification	0.73	0.00024
HSA-1643685	Disease	0.69	0.00058

## Sheet: KEGG pathways
#term ID	term description	strength	false discovery rate
hsa04120	Ubiquitin mediated proteolysis	1.52	8.58e-06
hsa04914	Progesterone-mediated oocyte maturation	1.51	0.00091
hsa04110	Cell cycle	1.5	9.68e-05
hsa04114	Oocyte meiosis	1.4	0.0014
hsa05166	Human T-cell leukemia virus 1 infection	1.25	0.00091
